# Supplementary material for: Development and Characterization of a Psathyrostachys huashanica Keng 7Ns Chromosome Addition Line with Leaf Rust Resistance
Source: PLoS One. 2013 Aug 19;8(8):e70879. doi: 10.1371/journal.pone.0070879 (PMC3747159; doi:10.1371/journal.pone.0070879)
Supplement: File S1 — Sequences. (TXT) [file pone.0070879.s001.txt]

>S1. The sequence of Psathyrostachys huashanica diagnostic band of EST-STS marker BE404955
CGTGGCATTATAGCGAGGATGGGGTGGATCTTGTGGTAAGGACTTAATCCCTTTTTTTATCTATGCAAATCCCGCAAGAA
TAGGCATTGTTTATTCTCACTTAGATGTTTGACGCATTCTTGGGTATCAAAGGAAGGCACAGTCTACTAGAATGTTTGTT
TTTCTGGTGTAGTGTCACGACTATTATGTTAATTTATTTCGTGTCATGCAGTACTTTCTATTCTAGAGATGCAGACAAAA
TGCTAGCAGTATTATCTTAAGTCTATGATGTGTTGGTATTTGAAGTACTACATTAATTTTTTAATTTCAAATCTGTTTTG
ATTATAGCGCCTTTTAGCCATTCATGTATACTTTGTAAGTTTTTAACACTTTAAACATGTAGGATTTCTTGAACTAGGAT
GCAGACTACTACCATGGCAATCAGTAAAAATAATAAAGGAATAAGGTGCAAGGAAGAACTAATTGTTCAATGAAAACATG
CACGACATTGTTTATAAGGCATTACACCTTGGACTTAGGCGACGCTCAGGCGGCAAGGCGCCCTGGCAGCGCCTTACAAT
TATGCTCGCGTTAGGCGCTTATGCGTTAGTGTGGTTGGTGCTCACCTAGGTTGCCTTACCACCTTATAAACAATGATGCA
CAGCACTAAGTTATGTTAGAAGGGTTTTATCACGGGGAATGAATATAAAAGATATTACGATATTGATGGCCCATTGGTTG
GATGGTAATTATTAACATCTTGATGGTTCAGTGATTGGATGGAAATTAACATTATGGTGGTATGGGGCTTACAACTTGAG
CCATGATCCTGTGGAATTTGAAACCTTACATTAGACTTGTCAGTGCACTTGCTATCAGAAATATGGACCAGGGAAACTAA
TATTTTTAGGCATTTTTTTCCTAAAACGAGCAGATAGAAGACACGAGTCATTCAGTATTATATTCATTGTCACAGAATTA
ATAAAGATATTATTTGGCTTGTGACAATTTTAACTTTACTTGGTATCTTTTTTACTTCTGGCTATCTCTGCTTTTATTTG
CTAACTAAGAACTTTGGAGCATAGCTTTATTTTGTTATGATAAATTTACTTTTGTGATTTACTAAAAAAAAAGTGGAACG
TCCTTGCTTCCTTTTGCTAGAGTTAGTTCTGAGTAGATGGACCTTTGTATAAACAAGTTAAAGTAGTTCTGCTTGGGATT
GTTGTGGTCATTTTTTGTGTGCTCTTAGTCTTCCTATATATGAGTGCATCCTAGAACGAATACAGTGCAATTTGCTACGA
TATTTCCCCGTTGTTTGCCTATTTATGCAACTACACCACTCCTTTTGTGGTCAGTAGTTTATTAAGGATGATTCTAACTT
TTACTCAGCTGTAACTTGAATTAGAGCACCTTGTAACATTCACTGTGAATGTACTTCTTAAGTTTTAGTATAACCCACTG
TTAAGTTTGTTCCATGTTGACTAATAACAGGTTAAAGATCCTAATGGAGCTCAAGTGCGCGATTCTCGTGACAAAACTAG
TGACAAATTTGAGTTCATAGTTCAGAAGAGAGGTGTCCATCGCTTCTGCTTCACCAATA
//
>S2. The sequence of disomic addition line 2-1-6-3 diagnostic band of EST-STS marker BE404955
ATTGGTGAAGCAGAAGCGATGGACACCTCTCTTCTGAACTATGAACTCAAATTTGTCACTAGTTTTGTCACGAGAATCGC
GCACTTGAGCTCCATTAGGATCTTTAACCTGTTATTAGTCAACATGGAACAAACTTAACAGTGGGTTATACTAAAACTTA
AGAAGTACATTCACAGTGAATGTTACAAGGTGCTCTAATTCAAGTTACAGCTGAGTAAAAGTTAGAATCATCCTTAATAA
ACTACTGACCACAAAAGGAGTGGTGTAGTTGCATAAATAGGCAAACAACGGGGAAATATCGTAGCAAATTGCACTGTATT
CGTTCTAGGATGCACTCATATATAGGAAGACTAAGAGCACACAAAAAATGACCACAACAATCCCAAGCAGAACTACTTTA
ACTTGTTTATACAAAGGTCCATCTACTTCAGAACTAACTCTAGCAAAAGGAAGCAAGGACGTTCCACTTTTTTTTTAGTA
AATCACAAAAGTAAATTTATCATAACAAAATAAAGCTATGCTCCAAAGTTCTTAGTTAGCTAATAAAAGCAGAGATAGCC
AGAAGTAAAAAAAATACCAAGTAAAGTTAAAATTGTCACAAGCCAAATAATATCTTTATTAATTCTGTGACAATGAATAT
AATACTGAATGACTCGTGTCTTCTATCTGCTCGTTTTAGGAAAAAAATGCCTAAAAATATTAGTTTCCCTGGTCCATATT
TCTGATAGCAAGTGCACTGACAAGTCTAATGTAAGGTTTCAAATTCCACAGGATCATGGCTCAAGTTGTAAGCCCCATAC
CACCATAATGTTAATTTCCATCCAATCACTGAACCATCAAGATGTTAATAATTACCATCCAACCAATGGGCCATCAATAT
CGTAATATCTTTTATATTCATTCCCCGTGATAAAACCCTTCTAACATAACTTAGTGCTGTGCATCATTGTTTATAaGGTG
GTAAGGCAACCTAGGTGAGCACCAACCACACTAACGCATAAGCGCCTAACGCGAGCATAATTGTAAGGCGCTGCCAGGGC
GCCTTGCCGCCTGAGCGTCGCCTAAGTCCAAGGTGTAATGCCTTATAAACAATGTCGTGCATGTTTTCATTGAACAATTA
GTTCTTCCTTGCACCTTATTCCTTTATTATTTTTACTGATTGCCATGGTAGTAGTCTGCATCCTAGTTCAAGAAATCCTA
CATGTTTAAAGTGTTAAAAACTTACAAAGTATACATGAATGGCTAAAAGGCGCTATAATCAAAACAGATTTGAAATTAAA
AAATTAATGTAGTACTTCAAATACCAACACATCATAGACTTAAGATAATACTGCTAGCATTTTGTCTGCATCTCTAGAAT
AGAAAGTACTGCATGACACGAAATAAATTAACACAATAGTCGTGACACTACACCAGAAAAACAAACATTCTAGTAGACTG
TGCCTTCCTTTGATACCCAAGAATGCGTCAAACATCTAAGTGAGAATAAACAATGCCTATTCTTGCGGGATTTGCATAGA
TAAAAAAAGGGATTAAGTCCTTACCACAAGATCCACCCCATCCTCGCTATAATGCCACGA
//
>S3. The sequence of Psathyrostachys huashanica diagnostic band of EST-STS marker BE591127
TCGTTGCAGCAATCAGTCCTATCCATGTCCATATTTGCCTCAGGAATGGGGTGTGGAACACCTAACGTAAATGAACCATT
GAACAGAGTAAGGAACACAGCCTACCAATCAAACGCAATGAAACTAATCAGCGGCATTATGCTGCAAGCAAATTCAGGGG
CGTTACCGCGCTGCTCGCAAGGACTTTGAGTTTAGGCAGAGGCATAAACCCGACATGATTAGCCAGAGCCGCCACACCAA
TGGGCAGCACAGAATGTGGTTCATAGCCGAACACTGCAAAATGTAGTACACAAGCGAGTCAGGCACAAACTTACTACCTA
ATCCTTCCGATCCATATTAATTGTCGCTGATTTAGTACAAAGTTGTACGTTACAACTTTGTACTAAATCAGCGATAATGT
ATCGGAGGGAGTAACAGGTTTCTGTTTCTTCGCCCTTTTGATACCGTCAGCAGCAAAAGTGCCGTTGAATCGTCAGCTGA
AGACCGAATTAGCCCGGGAAATCTTAGTCCAGAGCTAGATATGATGATCATAGCATCCATAAACAGAAACTGATTTTTGG
GGAAACTCACCATAAGCCCTGCTGGAATCGAAGGCCTTGTAGTCCTCCACATGCAAGCTAATAGGGAAATACCCCATGGC
GTACTTGCATATGAACCTGCAATCGCAAGCAGACCCATCAGTTGAACATCCAAGAAGGGATAAGATCGAGCAAATTGTAG
CAACTACTAGGAAGGAAGTCGGTAGAGAGAAATGGACCTGCCGATTTTGCGGCCCCATTTGTCCTCGTCGTCGAGGGGGG
TGACCATGAAGATGAGCTGC
//
>S4. The sequence of disomic addition line 2-1-6-3 diagnostic band of EST-STS marker BE591127
TCGTTGCAGCAATCAGTCCTATCCATGTCCATATTTGCCTCAGGAATGGGGTGTGGAACACCTAACGTAAATGAACCATT
GAACAGAGTAAGGAACACAGCCTACCAATCAAACGCAATGAAACTAATCAGCGGCATTATGCTGCAAGCAAATTCAGGGG
CGTTACCGCGCTGCTCGCAAGGACTTTGAGTTTAGGCAGAGGCATAAACCCGACATGATTAGCCAGAGCCGCCACGCCAA
TGGGCAGCACAGAATGTGGTTCATAGCCGAACACTGCAAAATGTAGTACACAAGCGAGTCAGGCACAAACTTACTACCTA
ATCCTTCCGATCCATATTAATTGTCGCTGATTTAGTACAAAGTTGTACGTTACAACTTTGTACTAAATCAGCGATAATGT
ATCGGAGGGAGTAACAGGTTTCTGTTTCTTCGCCCTTTTGATACCGTCAGCAGCAAAAGTGCCGTTGAATCGTCAGCTGA
AGACCGAATTAGCCCGGGAAATCTTAGTCCAGAGCTAGATATGATGATCATAGCATCCATAAACAGAAACTGATTTTTGG
GGAAACTCACCATAAGCCCTGCTGGAATCGAAGGCCTTGTAGTCCTCCACATGCAAGCTAATAGGGAAATACCCCATGGC
GTACTTGCATATGAACCTGCAATCGCAAGCAGACCCATCAGTTGAACATCCAAGAAGGGATAAGATCGAGCAAATTGTAG
CAACTACTAGGAAGGAAGTCGGTAGAGAGAAATGGACCTGCCGATTTTGCGGCCCCATTTGTCCTCGTCGTCGAGGGGGG
TGACCATGAAGATGAGCTGC
//
>S5. The sequence of Psathyrostachys huashanica diagnostic band of EST-STS marker BE637663
GTTCCATTTCCGATGTGCTCATATACAAGAAGCCTTTGGCCATGGTCAGCGCAATAGCCTGTAAGCGACACGATGTTCGG
GTGCCTAAGCCGAGAAATGTTTGATACAACCTCAAGAAAATGATCTTCTTCATACAAGGAAAGGGCAGCACTGTCTATCT
TCTTCACCGCAAGTACCTGTGGCCGGTCGCACAGTTCAGTTCTAGTGTTTGATGAAGCCAAATAAAAAGGTCCGAAACCC
AAAGGGGGGCTGAATATGTAAACAATGCTATGCTTGTAAAGCACTAAAAGTAATTGTTGACTATATATAAATGTATTTTT
TACCTTTCCATTGGGGAAATCAGCCCTGTAAACACGACCAAGTGAACCCTCACCTAGGAGGGTATCTTGACAGAAGCTGT
TTGTAGCAACTTGGAGCGAAGCAACAGTA
//
>S6. The sequence of disomic addition line 2-1-6-3 diagnostic band of EST-STS marker BE637663
ACTGTTGCTTCGCTCCAAGTTGCTACAAACAGCTTCTGTCAAGATACCCTCCTAGGTGAGGGTTCACTTGGTCGTGTTTA
CAGGGCTGATTTCCCCAATGGAAAGGTAAAAAATACATTTATATATAGTCAACAATTACTTTTAGTGCTTTACAAGCATA
GCATTGTTTACATATTCAGCCCCCCTTTGGGTTTCGGACCTTTTTATTTGGCTTCATCAAACACTAGAACTGAACTGTGC
GACCGGCCACAGGTACTTGCGGTGAAGAAGATAGACAGTGCTGCCCTTTCCTTGTATGAAGAAGATCATTTTCTTGAGGT
TGTATCAAACATTTCTCGGCTTAGGCACCCGAACATCGTGTCGCTTACAGGCTATTGCGCTGACCATGGCCAAAGGCTTC
TTGTATATGAGCACATCGGAAATGGAAC
//
>S7. The sequence of Psathyrostachys huashanica diagnostic band of EST-STS marker BF482781
CATCAGGAAGTCTAAGGCCGTGTGACTTCAAATATAGCAAATTATTAGCTTCTCTTCAAACTTTCAGATGCACATACAAT
TTTGAGACGAGGTACTACTTTTGTAATGCTGCTCGATACTAGTAGCTAAGCAATCCTTGTGTCATTTATGTCTCAAAGTC
AAAAGGGTGTCATTTTAAGTTAACTGGATTTTTATTAAATATTAAAATACAGAAACGACCAACTATGCTCATcagtTATC
AGTTCATAGTTGCATGTGCTGTAGGCTGTAGCAAATCCATGAATTTGTCAATGCTACATTTCTTTATAATGGGATTTCAT
CTTTCGTGTTCTGGACTGATTACTTGCAATACATACTTGCATAGATTGACGGTTGTTCAAGCTGAGCCTTTTAAGAAAGT
TATTTCGAAGGCAATCAGTCATCTCACAAAGGAAGTGCAGAATGCCAAAGCCTTAATTGATGGGGATCTGGTAAATTAAA
ACCGCTTAACCTTTGTTTCAGTTGAAGAAGCACAATGAGTTCCAAGCTATTTAAAAGTGTAATGTCTAATCTTGTTTGTG
TTTAACACCCGCTTATTACTCTTCATATTTCCAACTAGTTTTCGGATGATATGACCATCACTTCAGAGGGCCCACACGAA
GTCAATTTGCTTGTACCTTTCAAGAACAATTTGCCTGCCGGAGGTGCTCAGCTAATGCTATTTCTGTTGTATTGGATGGT
TGATTTCTCTTGATATAGCTATGTGAGCCTAATAGTTAGTACTTACACTAAAGAATGCAGTTTAGAGGGAGTTGCTGGGT
TGCTTCTCA
// 
>S8. The sequence of disomic addition line 2-1-6-3 diagnostic band of EST-STS marker BF482781
CATCAGGAAGTCTAAGGCCGTGTGACTTCAAATATAGCAAATTATTAGCTTCTCTTCAAACTTTCAGATGCACATACAAT
TTTGAGACGAGGTACTACTTTTGTAATGCTGCCCGATACTAGTAGCTAAGCAATCCTTGTGTCATTTATGTCTCAAAGTC
AAAAGGGTGTCATTTTAAGTTAACTGGATTTTTATTAAATATTAAAATACAGAAACGACCAACTATGCTCATTATCAGTT
CATAGTTGCATGTGCTGTAGGCTGTAGCAAATCCATGAATTTGTCAATGCTACATTTCTTTATAATGGGATTTCATCTTT
CGTGTTCTGGACTGATTACTTGCAATACATACTTGCATAGATTGACGGTTGTTCAAGCTGAGCCTTTTAAGAAAGTTATT
TCGAAGGCAATCAGTCATCTCACAAAGGAAGTGCAGAATGCCAAAGCCTTAATTGATGGGGATCTGGTAAATTAAAACCG
CTTAACCTTTGTTTCAGTTGAAGAAGCACAATGAGTTCCAAGCTATTTAAAAGTGTAATGTCTAATCTTGTTTGTGTTTA
ACACCCGCTTATTACTCTTCATATTTCCAACTAGTTTTCGGATGATATGACCATCACTTCAGAGGGCCCACACGAAGTCA
ATTTGCTTGTACCTTTCAAGAACAATTTGCCTGCCGGAGGTGCTCAGCTAATGCTATTTCTGTTGTATTGGATGGTTGAT
TTCTCTTGATATAGCTATGTGAGCCTAATAGTTAGTACTTACACTAAAGAATGCAGTTTAGAGGGAGTTGCTGGGTTGCT
TCTCA
// 
>S9. The sequence of Psathyrostachys huashanica diagnostic band of EST-STS marker CD452422
TCAGATGCCTACGATGATGGGGAAAGCTAAAGCCCAACAGAAACTTATAGACAATTTGGAGGATGAGTTTGCAAAGGTAT
GTAATTGTTCGTCTCTCTAACTTCGTAGCCAGTCTCTCTAACTTCGTAGCCAGTCCTCAACTGTTGTACATTGACAAGAC
ATGATGAACGTGCTTCTGTTAGGATGGAGCCCTGTGTTTACGCGTTCATATTAGATGTTATTTGTCCAGGTGCTTGGTTT
TGGTATAATGGCATCATACAGTGTTATTACTTGCCAAATCGCCATGGGCTTAATGATTACAGTTTTAACTTGTGTTTTGC
TAGTTTTACAAGCTCTGTAGTGGTGGCAGTAAGAGCTGATTGTGGTTTGCTGGCTGTCTGAACTTGTGCTTTTACACACT
TCATTTGTAATTTTAATGCTCGACTAAGAAAAGGTGTCTGTTGGAACAGGTGCAAAGGGAACATCATCTTCCAGCAGGAG
ATTTCCCTTACGTCGAGCACTTCAGAGAGGCATTAGGTGGGTACAGCATCGACAAGTTCGAGAAGGTCAAGCCCAAGATG
ATCCAGGCGGTGGATGACATGCTCGGATACGACATCCCGGAGCTGCTCAGAACTTCA
//
>S10. The sequence of disomic addition line 2-1-6-3 diagnostic band of EST-STS marker CD452422
GAAGTTCTTGAGCAGCTCCGGGATGTCGTATCCGAGCATGTCATCCACCGCCTGGATCATCTTGGGCTTGACCTTCTCGA
ACTTGTCGATGCTGTACCCACCTAATGCCTCTCTGAAGTGCTCGACGTAAGGGAAATCTCCTGCTGGAAGATGATGTTCC
CTTTGCACCTGTTCCAACGGACACCTTTTCTTAGTCGAGCATTAAAATTACAAATGAAGTGTGTAAAAGCACAAGTTCAG
ACAGCCAGAAAACCACAATCAGCTCTTGCTGCCACCACTACAGAGCTTGTAAAACTAGCAAAACACAAGTTAAAACTGTA
ATCATTAAGCCCATGGCGATTTGGCAAGTAATAACACTGTATGATGCCATTATACCAAAACCAAGCACCTGGACAAATAA
CATCTAATATGAACTCATAAACACAGGGCTCCATCCTAACAGAAGCACGTTCATCATGTCTTGTCAATGTACAACAGTTG
AGGACTGGCTACGAAGTTAGAGAGACTGGGTATGAAGTTAGAGAGACGAACAATTACATACCTTTGCAAACTCATCCTCC
AAATTGTCTATAAGTTTCTGTTGGGCTTTAGCTTTCCCCATCATCGTAGGCATCTGAA
//
